# Supplementary material for: A Splice Variant of NCOR2, BQ323636.1, Confers Chemoresistance in Breast Cancer by Altering the Activity of NRF2
Source: Cancers (Basel). 2020 Feb 26;12(3):533. doi: 10.3390/cancers12030533 (PMC7139508; doi:10.3390/cancers12030533)
Supplement: Supplementary file 1 [file cancers-12-00533-s001.zip]

Archive with 63 entries (45 files):
- cancers-681551-SI/
- cancers-681551-SI/cancers-681551-Supplementary Figure S1/
- cancers-681551-SI/cancers-681551-Supplementary Figure S10/
- cancers-681551-SI/cancers-681551-Supplementary Figure S10/cancers-681551-Supplementary Fig S10.jpg
- cancers-681551-SI/cancers-681551-Supplementary Figure S11/
- cancers-681551-SI/cancers-681551-Supplementary Figure S11/cancers-681551-Supplementary Fig S11.jpg
- cancers-681551-SI/cancers-681551-Supplementary Figure S12/
- cancers-681551-SI/cancers-681551-Supplementary Figure S12/cancers-681551-Supplementary Fig S12.jpg
- cancers-681551-SI/cancers-681551-Supplementary Figure S13/
- cancers-681551-SI/cancers-681551-Supplementary Figure S13/cancers-681551-Supplementary Fig S13.jpg
- cancers-681551-SI/cancers-681551-Supplementary Figure S14/
- cancers-681551-SI/cancers-681551-Supplementary Figure S14/cancers-681551-Supplementary Fig S14.jpg
- cancers-681551-SI/cancers-681551-Supplementary Figure S15/
- cancers-681551-SI/cancers-681551-Supplementary Figure S15/cancers-681551-Supplementary Fig S15.jpg
- cancers-681551-SI/cancers-681551-Supplementary Figure S16/
- cancers-681551-SI/cancers-681551-Supplementary Figure S16/cancers-681551-Supplementary Fig S16A.jpg
- cancers-681551-SI/cancers-681551-Supplementary Figure S16/cancers-681551-Supplementary Fig S16B.jpg
- cancers-681551-SI/cancers-681551-Supplementary Figure S16/cancers-681551-Supplementary Fig S16C_1.jpg
- cancers-681551-SI/cancers-681551-Supplementary Figure S16/cancers-681551-Supplementary Fig S16C_2.jpg
- cancers-681551-SI/cancers-681551-Supplementary Figure S16/cancers-681551-Supplementary Fig S16D_1.jpg
- cancers-681551-SI/cancers-681551-Supplementary Figure S16/cancers-681551-Supplementary Fig S16D_2.jpg
- cancers-681551-SI/cancers-681551-Supplementary Figure S16/cancers-681551-Supplementary Fig S16E.jpg
- cancers-681551-SI/cancers-681551-Supplementary Figure S16/cancers-681551-Supplementary Fig S16F.jpg
- cancers-681551-SI/cancers-681551-Supplementary Figure S16/cancers-681551-Supplementary Fig S16G.jpg
- cancers-681551-SI/cancers-681551-Supplementary Figure S16/cancers-681551-Supplementary Fig S16H.jpg
- cancers-681551-SI/cancers-681551-Supplementary Figure S16/cancers-681551-Supplementary Fig S16I.jpg
- cancers-681551-SI/cancers-681551-Supplementary Figure S16/cancers-681551-Supplementary Fig S16J.jpg
- cancers-681551-SI/cancers-681551-Supplementary Figure S16/cancers-681551-Supplementary Fig S16K.jpg
- cancers-681551-SI/cancers-681551-Supplementary Figure S16/cancers-681551-Supplementary Fig S16L.jpg
- cancers-681551-SI/cancers-681551-Supplementary Figure S16/cancers-681551-Supplementary Fig S16M.jpg
- cancers-681551-SI/cancers-681551-Supplementary Figure S17/
- cancers-681551-SI/cancers-681551-Supplementary Figure S17/cancers-681551-Supplementary Fig S17A.jpg
- cancers-681551-SI/cancers-681551-Supplementary Figure S17/cancers-681551-Supplementary Fig S17B.jpg
- cancers-681551-SI/cancers-681551-Supplementary Figure S17/cancers-681551-Supplementary Fig S17C.jpg
- cancers-681551-SI/cancers-681551-Supplementary Figure S17/cancers-681551-Supplementary Fig S17D.jpg
- cancers-681551-SI/cancers-681551-Supplementary Figure S17/cancers-681551-Supplementary Fig S17E.jpg
- cancers-681551-SI/cancers-681551-Supplementary Figure S17/cancers-681551-Supplementary Fig S17F.jpg
- cancers-681551-SI/cancers-681551-Supplementary Figure S17/cancers-681551-Supplementary Fig S17G.jpg
- cancers-681551-SI/cancers-681551-Supplementary Figure S17/cancers-681551-Supplementary Fig S17H.jpg
- cancers-681551-SI/cancers-681551-Supplementary Figure S17/cancers-681551-Supplementary Fig S17I.jpg
- cancers-681551-SI/cancers-681551-Supplementary Figure S17/cancers-681551-Supplementary Fig S17J.jpg
- cancers-681551-SI/cancers-681551-Supplementary Figure S17/cancers-681551-Supplementary Fig S17K.jpg
- cancers-681551-SI/cancers-681551-Supplementary Figure S17/cancers-681551-Supplementary Fig S17L.jpg
- cancers-681551-SI/cancers-681551-Supplementary Figure S17/cancers-681551-Supplementary Fig S17M.jpg
- cancers-681551-SI/cancers-681551-Supplementary Figure S1/cancers-681551-Supplementary Fig S1.jpg
- cancers-681551-SI/cancers-681551-Supplementary Figure S2/
- cancers-681551-SI/cancers-681551-Supplementary Figure S2/cancers-681551-Supplementary Fig S2.jpg
- cancers-681551-SI/cancers-681551-Supplementary Figure S3/
- cancers-681551-SI/cancers-681551-Supplementary Figure S3/cancers-681551-Supplementary Fig S3.jpg
- cancers-681551-SI/cancers-681551-Supplementary Figure S4/
- cancers-681551-SI/cancers-681551-Supplementary Figure S4/cancers-681551-Supplementary Fig S4.jpg
- cancers-681551-SI/cancers-681551-Supplementary Figure S5/
- cancers-681551-SI/cancers-681551-Supplementary Figure S5/cancers-681551-Supplementary Fig S5.jpg
- cancers-681551-SI/cancers-681551-Supplementary Figure S6/
- cancers-681551-SI/cancers-681551-Supplementary Figure S6/cancers-681551-Supplementary Fig S6.jpg
- cancers-681551-SI/cancers-681551-Supplementary Figure S7/
- cancers-681551-SI/cancers-681551-Supplementary Figure S7/cancers-681551-Supplementary Fig S7.jpg
- cancers-681551-SI/cancers-681551-Supplementary Figure S8/
- cancers-681551-SI/cancers-681551-Supplementary Figure S8/cancers-681551-Supplementary Fig S8.jpg
- cancers-681551-SI/cancers-681551-Supplementary Figure S9/
- cancers-681551-SI/cancers-681551-Supplementary Figure S9/cancers-681551-Supplementary Fig S9A S9B.jpg
- cancers-681551-SI/cancers-681551-Supplementary Figure S9/cancers-681551-Supplementary Fig S9C.jpg
- cancers-681551-SI/cancers-681551-Supplmentary Tables.pdf
